# Supplementary material for: Enhancing Methane Recovery with Cryogenic Liquid CO2 Cyclic Injection: Determination of Cyclic Injection Parameters
Source: Int J Environ Res Public Health. 2022 Oct 13;19(20):13155. doi: 10.3390/ijerph192013155 (PMC9603266; doi:10.3390/ijerph192013155)
Supplement: Supplementary file 1 [file ijerph-19-13155-s001.zip]

Archive with 1 entries (1 files):
- ijerph-1906502-supplementary.pdf
